# Supplementary material for: Autoimmune Limbic Encephalitis in Patients with Hematologic Malignancies after Haploidentical Hematopoietic Stem Cell Transplantation with Post-Transplant Cyclophosphamide
Source: Cells. 2023 Aug 11;12(16):2049. doi: 10.3390/cells12162049 (PMC10453524; doi:10.3390/cells12162049)
Supplement: Supplementary file 1 [file cells-12-02049-s001.zip]

Archive with 1 entries (1 files):
- cells-2529799-supplementary.pdf
